# Supplementary material for: Antioxidant Activity In Vitro and Protective Effects Against Lipopolysaccharide-Induced Oxidative Stress and Inflammation in RAW264.7 Cells of Ulva prolifera-Derived Bioactive Peptides Identified by Virtual Screening, Molecular Docking, and Dynamics Simulations
Source: Foods. 2025 Jun 23;14(13):2202. doi: 10.3390/foods14132202 (PMC12248981; doi:10.3390/foods14132202)
Supplement: Supplementary file 1 [file foods-14-02202-s001.zip]

Archive with 1 entries (1 files):
- foods-3693758-supplementary.pdf
